# Supplementary material for: Decreased Trabecular Bone Mass in Col22a1-Deficient Mice
Source: Cells. 2021 Nov 4;10(11):3020. doi: 10.3390/cells10113020 (PMC8616175; doi:10.3390/cells10113020)
Supplement: Supplementary file 1 [file cells-10-03020-s001.zip]

Archive with 1 entries (1 files):
- cells-1423268-supplementary.pdf
